# Supplementary material for: Tracing the Evolutionary Expansion of a Hyperdiverse Antimicrobial Peptide Gene Family in Mytilus spp.: The MyticalinDB Resource
Source: Genes (Basel). 2025 Jul 12;16(7):816. doi: 10.3390/genes16070816 (PMC12294457; doi:10.3390/genes16070816)
Supplement: Supplementary file 1 [file genes-16-00816-s001.zip]

Archive with 1 entries (1 files):
- genes-3676100-supplementary.pdf
